# Supplementary material for: Rlip Depletion Alters Oncogene Transcription at Multiple Distinct Regulatory Levels
Source: Cancers (Basel). 2022 Jan 21;14(3):527. doi: 10.3390/cancers14030527 (PMC8833773; doi:10.3390/cancers14030527)
Supplement: Supplementary file 1 [file cancers-14-00527-s001.zip]

Archive with 2 entries (1 files):
- cancers-1511542 supplementary proofread/
- cancers-1511542 supplementary proofread/cancers-1511542 supplementary proofread.pdf
